# Supplementary material for: Positive Effects of (+)-Epicatechin on Traumatic Spinal Cord Injury Recovery
Source: Biomolecules. 2025 Jun 14;15(6):869. doi: 10.3390/biom15060869 (PMC12190840; doi:10.3390/biom15060869)
Supplement: Supplementary file 1 [file biomolecules-15-00869-s001.zip]

Archive with 2 entries (2 files):
- biomolecules-3566706-supplementary.mov
- biomolecules-3566706-WB.pdf
